# Supplementary material for: Direct Population of Triplet States for Efficient Organic Afterglow through the Intra/Intermolecular Heavy-Atom Effect
Source: Molecules. 2024 Feb 26;29(5):1014. doi: 10.3390/molecules29051014 (PMC10934877; doi:10.3390/molecules29051014)
Supplement: Supplementary file 1 [file molecules-29-01014-s001.zip]

Archive with 1 entries (1 files):
- molecules-2871059-supplementary.pdf
